# Supplementary material for: Parylene C as an Insulating Polymer for Implantable Neural Interfaces: Acute Electrochemical Impedance Behaviors in Saline and Pig Brain In Vitro
Source: Polymers (Basel). 2022 Jul 27;14(15):3033. doi: 10.3390/polym14153033 (PMC9332801; doi:10.3390/polym14153033)
Supplement: Supplementary file 1 [file polymers-14-03033-s001.zip]

Archive with 1 entries (1 files):
- polymers-1788896-supplementary.pdf
